# Supplementary material for: ﻿Three new species of Cyanosporus (Polyporales, Basidiomycota) from China
Source: MycoKeys. 2024 Aug 9;107:249–72. doi: 10.3897/mycokeys.107.126139 (PMC11336382; doi:10.3897/mycokeys.107.126139)
Supplement: XML Treatment for Cyanosporus linzhiensis [file mycokeys.107.126139-treatment1.xml]

<!DOCTYPE tp:taxon-treatment
  PUBLIC "-//TaxonX//DTD Taxonomic Treatment Publishing DTD v0 20100105//EN" "tax-treatment-NSO.dtd">
<tp:taxon-treatment xmlns:tp="http://www.plazi.org/taxpub"><tp:treatment-meta><kwd-group><label>Taxon classification</label><kwd>
                <named-content content-type="kingdom">Fungi</named-content>
              </kwd><kwd>
                <named-content content-type="order">Polyporales</named-content>
              </kwd><kwd>
                <named-content content-type="family">Polyporaceae</named-content>
              </kwd></kwd-group><mixed-citation publication-type="journal"><person-group><name><surname>Wang</surname><given-names>Chao-Ge</given-names></name><name><surname>Liu</surname><given-names>Shun</given-names></name><name><surname>Ghobad-Nejhad</surname><given-names>Masoomeh</given-names></name><name><surname>Liu</surname><given-names>Hong-Gao</given-names></name><name><surname>Dai</surname><given-names>Yu-Cheng</given-names></name><name><surname>Yuan</surname><given-names>Yuan</given-names></name></person-group><article-title>﻿Three new species of <italic><tp:taxon-name><tp:taxon-name-part taxon-name-part-type="genus" reg="Cyanosporus">Cyanosporus</tp:taxon-name-part></tp:taxon-name></italic> (<tp:taxon-name><tp:taxon-name-part taxon-name-part-type="order">Polyporales</tp:taxon-name-part></tp:taxon-name>, <tp:taxon-name><tp:taxon-name-part taxon-name-part-type="phylum">Basidiomycota</tp:taxon-name-part></tp:taxon-name>) from China</article-title><source>MycoKeys</source><day>09</day><month>08</month><year>2024</year><volume>107</volume><fpage>249</fpage><lpage>272</lpage><pub-id pub-id-type="doi">10.3897/mycokeys.107.126139</pub-id></mixed-citation></tp:treatment-meta><tp:nomenclature><label>﻿</label><tp:taxon-name>
              <object-id xmlns:xlink="http://www.w3.org/1999/xlink" content-type="arpha" xlink:type="simple">936D5CDD-D979-583D-AA55-A9DC8ED15EEC</object-id>
              <tp:taxon-name-part taxon-name-part-type="genus" reg="Cyanosporus">Cyanosporus</tp:taxon-name-part>
              <tp:taxon-name-part taxon-name-part-type="species" reg="linzhiensis">linzhiensis</tp:taxon-name-part>
              <object-id xmlns:xlink="http://www.w3.org/1999/xlink" content-type="mycobank" xlink:type="simple">853174</object-id>
            </tp:taxon-name><tp:taxon-authority>Y.C. Dai, Chao G. Wang, Yuan Yuan &amp; Ghobad-Nejhad</tp:taxon-authority><tp:taxon-status xmlns:xlink="http://www.w3.org/1999/xlink" xlink:type="simple">sp. nov.</tp:taxon-status><xref ref-type="fig" rid="F2">Figs 2</xref><xref ref-type="fig" rid="F3">, 3</xref></tp:nomenclature><tp:treatment-sec sec-type="Holotype" id="SECID0EXNEK"><title>Holotype.</title><p>China. • Xizang Autonomous Region: Nyingchi, Zayü County, 27 Oct. 2023, on fallen branch of <italic><tp:taxon-name><tp:taxon-name-part taxon-name-part-type="genus" reg="Pinus">Pinus</tp:taxon-name-part><tp:taxon-name-part taxon-name-part-type="species" reg="yunnanensis">yunnanensis</tp:taxon-name-part></tp:taxon-name></italic>, Dai 27023 (<named-content xmlns:xlink="http://www.w3.org/1999/xlink" content-type="dwc:institutional_code" xlink:title="Institute of Microbiology, Beijing Forestry University" xlink:href="http://grbio.org/institution/beijing-forestry-university" xlink:type="simple">BJFC</named-content> 044575, GenBank: <abbrev xmlns:xlink="http://www.w3.org/1999/xlink" xlink:title="internal transcribed spacer" id="ABBRID0EMOEK" xlink:type="simple">ITS</abbrev><ext-link xmlns:xlink="http://www.w3.org/1999/xlink" ext-link-type="gen" xlink:href="PP479782" xlink:type="simple">PP479782</ext-link>, LSU <ext-link xmlns:xlink="http://www.w3.org/1999/xlink" ext-link-type="gen" xlink:href="PP479804" xlink:type="simple">PP479804</ext-link>, <abbrev xmlns:xlink="http://www.w3.org/1999/xlink" xlink:title="mitochondrial ribosomal DNA" id="ABBRID0E1OEK" xlink:type="simple">mtSSU</abbrev><ext-link xmlns:xlink="http://www.w3.org/1999/xlink" ext-link-type="gen" xlink:href="PP510197" xlink:type="simple">PP510197</ext-link>, nrSSU <ext-link xmlns:xlink="http://www.w3.org/1999/xlink" ext-link-type="gen" xlink:href="PP488289" xlink:type="simple">PP488289</ext-link>, RPB1 <ext-link xmlns:xlink="http://www.w3.org/1999/xlink" ext-link-type="gen" xlink:href="PP526259" xlink:type="simple">PP526259</ext-link>, RPB2 <ext-link xmlns:xlink="http://www.w3.org/1999/xlink" ext-link-type="gen" xlink:href="PP526268" xlink:type="simple">PP526268</ext-link>).</p></tp:treatment-sec><tp:treatment-sec sec-type="etymology" id="SECID0ESPEK"><title>Etymology.</title><p>In reference to the species being found in Linzhi (Nyingchi) of Xizang Autonomous Region, southwest China.</p></tp:treatment-sec><tp:treatment-sec sec-type="diagnosis" id="SECID0EXPEK"><title>Diagnosis.</title><p><italic><tp:taxon-name><tp:taxon-name-part taxon-name-part-type="genus" reg="Cyanosporus">Cyanosporus</tp:taxon-name-part><tp:taxon-name-part taxon-name-part-type="species" reg="linzhiensis">linzhiensis</tp:taxon-name-part></tp:taxon-name></italic> is characterized by their pileate basidiomata with a bluish tint and azonate pileal surface when fresh and dry, white to pale bluish gray pore surface when fresh, pores angular to irregular, 5–6 per mm, cystidioles fusoid and basidiospores allantoid, 4–5 × 1.2–1.5 µm.</p><p><bold><italic>Basidiomata</italic></bold> annual, pileate, soft and without odor or taste when fresh, becoming soft corky to fragile upon drying; pileus flabelliform, up to 3 cm, 3.5 cm wide and 8 mm thick at the base. Pileal surface white, somewhat with a bluish tint when fresh, becoming white to pinkish buff when dry, velutinate, azonate. Hymenophore white to pale bluish gray when fresh, becoming pinkish buff to honey yellow and with a blue tint upon drying; sterile margin almost absent; pores angular to irregular, 5–6 per mm, with thin dissepiments becoming lacerate. Context white, soft corky, up to 5 mm thick. Tubes concolorous with pore surface, soft corky to fragile when dry, up to 3 mm long. Context and tubes turn dark olive green in <abbrev xmlns:xlink="http://www.w3.org/1999/xlink" xlink:title="5% potassium hydroxide" id="ABBRID0EPQEK" xlink:type="simple">KOH</abbrev>.</p><fig id="F2" position="float" orientation="portrait"><object-id xmlns:xlink="http://www.w3.org/1999/xlink" content-type="doi" xlink:type="simple">10.3897/mycokeys.107.126139.figure2</object-id><object-id xmlns:xlink="http://www.w3.org/1999/xlink" content-type="arpha" xlink:type="simple">7A42B6A5-B3BC-5460-8A42-C54A42CE609B</object-id><label>Figure 2.</label><caption><p>Basidiomata of <italic><tp:taxon-name><tp:taxon-name-part taxon-name-part-type="genus" reg="Cyanosporus">Cyanosporus</tp:taxon-name-part><tp:taxon-name-part taxon-name-part-type="species" reg="linzhiensis">linzhiensis</tp:taxon-name-part></tp:taxon-name></italic> (Dai 27023, holotype). Scale bar: 1 cm.</p></caption><graphic xmlns:xlink="http://www.w3.org/1999/xlink" xlink:href="mycokeys-107-249-g002.jpg" position="float" orientation="portrait" xlink:type="simple" id="oo_1111311.jpg"><uri content-type="original_file" xlink:type="simple">https://binary.pensoft.net/fig/1111311</uri></graphic></fig><p><bold><italic>Hyphal system</italic></bold> monomitic; hyphae clamped, hyaline, slightly thick-walled, with a wide lumen, smooth; in the context frequently branched, more or less flexuous, loosely interwoven, 3–5 µm in diam; in the tubes unbranched, straight, subparallel along the tubes, agglutinated, 2–3.5 µm in diam.</p><fig id="F3" position="float" orientation="portrait"><object-id xmlns:xlink="http://www.w3.org/1999/xlink" content-type="doi" xlink:type="simple">10.3897/mycokeys.107.126139.figure3</object-id><object-id xmlns:xlink="http://www.w3.org/1999/xlink" content-type="arpha" xlink:type="simple">6770F7CD-8A39-5B2C-B43D-2D4DDC8BDE51</object-id><label>Figure 3.</label><caption><p><italic><tp:taxon-name><tp:taxon-name-part taxon-name-part-type="genus" reg="Cyanosporus">Cyanosporus</tp:taxon-name-part><tp:taxon-name-part taxon-name-part-type="species" reg="linzhiensis">linzhiensis</tp:taxon-name-part></tp:taxon-name></italic> (Dai 27023, holotype,) <bold>A</bold> basidiospores <bold>B</bold> basidia and basidioles <bold>C</bold> cystidioles <bold>D</bold> hyphae from context <bold>E</bold> hyphae from trama. Scale bars: 5 µm (<bold>A</bold>); 10 µm (<bold>B−E</bold>).</p></caption><graphic xmlns:xlink="http://www.w3.org/1999/xlink" xlink:href="mycokeys-107-249-g003.jpg" position="float" orientation="portrait" xlink:type="simple" id="oo_1111312.jpg"><uri content-type="original_file" xlink:type="simple">https://binary.pensoft.net/fig/1111312</uri></graphic></fig><p><bold><italic>Cystidia</italic></bold> absent, but cystidioles fusoid are present, thin-walled, 12–13.5 × 3 µm.</p><p><bold><italic>Basidia</italic></bold> clavate, 9–13 × 4–5 µm, with basal clamp and four sterigmata.</p><p><bold><italic>Basidiospores</italic></bold> allantoid, 4–5 × 1.2–1.5 µm, L = 4.5 µm, W = 1.4 µm, Q= 3.1–3.5 (n = 60/2), thin-walled, smooth, hyaline, <abbrev xmlns:xlink="http://www.w3.org/1999/xlink" xlink:title="Melzer’s reagent" id="ABBRID0ENTEK" xlink:type="simple">IKI</abbrev>−, <abbrev xmlns:xlink="http://www.w3.org/1999/xlink" xlink:title="Cotton Blue" id="ABBRID0ERTEK" xlink:type="simple">CB</abbrev>−.</p></tp:treatment-sec><tp:treatment-sec sec-type="Type of rot" id="SECID0EVTEK"><title>Type of rot.</title><p>Brown rot.</p></tp:treatment-sec><tp:treatment-sec sec-type="Additional specimen examined" id="SECID0E1TEK"><title>Additional specimen examined.</title><p>China. • Xizang Autonomous Region: Nyingchi, Bomê County, 27 Oct. 2023, on fallen angiosperm trunk, Dai 27141 (<named-content xmlns:xlink="http://www.w3.org/1999/xlink" content-type="dwc:institutional_code" xlink:title="Institute of Microbiology, Beijing Forestry University" xlink:href="http://grbio.org/institution/beijing-forestry-university" xlink:type="simple">BJFC</named-content> 044575, GenBank: <abbrev xmlns:xlink="http://www.w3.org/1999/xlink" xlink:title="internal transcribed spacer" id="ABBRID0EEUEK" xlink:type="simple">ITS</abbrev><ext-link xmlns:xlink="http://www.w3.org/1999/xlink" ext-link-type="gen" xlink:href="PP479781" xlink:type="simple">PP479781</ext-link>, LSU <ext-link xmlns:xlink="http://www.w3.org/1999/xlink" ext-link-type="gen" xlink:href="PP479803" xlink:type="simple">PP479803</ext-link>, <abbrev xmlns:xlink="http://www.w3.org/1999/xlink" xlink:title="mitochondrial ribosomal DNA" id="ABBRID0ESUEK" xlink:type="simple">mtSSU</abbrev><ext-link xmlns:xlink="http://www.w3.org/1999/xlink" ext-link-type="gen" xlink:href="PP510196" xlink:type="simple">PP510196</ext-link>, nrSSU <ext-link xmlns:xlink="http://www.w3.org/1999/xlink" ext-link-type="gen" xlink:href="PP488288" xlink:type="simple">PP488288</ext-link>, RPB1 <ext-link xmlns:xlink="http://www.w3.org/1999/xlink" ext-link-type="gen" xlink:href="PP526258" xlink:type="simple">PP526258</ext-link>, RPB2 <ext-link xmlns:xlink="http://www.w3.org/1999/xlink" ext-link-type="gen" xlink:href="PP526267" xlink:type="simple">PP526267</ext-link>).</p></tp:treatment-sec></tp:taxon-treatment>
