# Supplementary material for: ﻿Three new species of Cyanosporus (Polyporales, Basidiomycota) from China
Source: MycoKeys. 2024 Aug 9;107:249–72. doi: 10.3897/mycokeys.107.126139 (PMC11336382; doi:10.3897/mycokeys.107.126139)
Supplement: XML Treatment for Cyanosporus miscanthi [file mycokeys.107.126139-treatment2.xml]

<!DOCTYPE tp:taxon-treatment
  PUBLIC "-//TaxonX//DTD Taxonomic Treatment Publishing DTD v0 20100105//EN" "tax-treatment-NSO.dtd">
<tp:taxon-treatment xmlns:tp="http://www.plazi.org/taxpub"><tp:treatment-meta><kwd-group><label>Taxon classification</label><kwd>
                <named-content content-type="kingdom">Fungi</named-content>
              </kwd><kwd>
                <named-content content-type="order">Polyporales</named-content>
              </kwd><kwd>
                <named-content content-type="family">Polyporaceae</named-content>
              </kwd></kwd-group><mixed-citation publication-type="journal"><person-group><name><surname>Wang</surname><given-names>Chao-Ge</given-names></name><name><surname>Liu</surname><given-names>Shun</given-names></name><name><surname>Ghobad-Nejhad</surname><given-names>Masoomeh</given-names></name><name><surname>Liu</surname><given-names>Hong-Gao</given-names></name><name><surname>Dai</surname><given-names>Yu-Cheng</given-names></name><name><surname>Yuan</surname><given-names>Yuan</given-names></name></person-group><article-title>﻿Three new species of <italic><tp:taxon-name><tp:taxon-name-part taxon-name-part-type="genus" reg="Cyanosporus">Cyanosporus</tp:taxon-name-part></tp:taxon-name></italic> (<tp:taxon-name><tp:taxon-name-part taxon-name-part-type="order">Polyporales</tp:taxon-name-part></tp:taxon-name>, <tp:taxon-name><tp:taxon-name-part taxon-name-part-type="phylum">Basidiomycota</tp:taxon-name-part></tp:taxon-name>) from China</article-title><source>MycoKeys</source><day>09</day><month>08</month><year>2024</year><volume>107</volume><fpage>249</fpage><lpage>272</lpage><pub-id pub-id-type="doi">10.3897/mycokeys.107.126139</pub-id></mixed-citation></tp:treatment-meta><tp:nomenclature><label>﻿</label><tp:taxon-name>
              <object-id xmlns:xlink="http://www.w3.org/1999/xlink" content-type="arpha" xlink:type="simple">93DC27C5-16C8-5653-865C-946184177AD7</object-id>
              <tp:taxon-name-part taxon-name-part-type="genus" reg="Cyanosporus">Cyanosporus</tp:taxon-name-part>
              <tp:taxon-name-part taxon-name-part-type="species" reg="miscanthi">miscanthi</tp:taxon-name-part>
              <object-id xmlns:xlink="http://www.w3.org/1999/xlink" content-type="mycobank" xlink:type="simple">853175</object-id>
            </tp:taxon-name><tp:taxon-authority>Y.C. Dai, Chao G. Wang, Yuan Yuan &amp; Ghobad-Nejhad</tp:taxon-authority><tp:taxon-status xmlns:xlink="http://www.w3.org/1999/xlink" xlink:type="simple">sp. nov.</tp:taxon-status><xref ref-type="fig" rid="F4">Figs 4</xref><xref ref-type="fig" rid="F5">, 5</xref></tp:nomenclature><tp:treatment-sec sec-type="Holotype" id="SECID0E3WEK"><title>Holotype.</title><p>China. • Xizang Autonomous Region: Nyingchi, Medog County, 24 Oct. 2023, on dead <italic><tp:taxon-name><tp:taxon-name-part taxon-name-part-type="genus" reg="Miscanthus">Miscanthus</tp:taxon-name-part></tp:taxon-name></italic>, Dai 26687 (<named-content xmlns:xlink="http://www.w3.org/1999/xlink" content-type="dwc:institutional_code" xlink:title="Institute of Microbiology, Beijing Forestry University" xlink:href="http://grbio.org/institution/beijing-forestry-university" xlink:type="simple">BJFC</named-content> 044237, GenBank: <abbrev xmlns:xlink="http://www.w3.org/1999/xlink" xlink:title="internal transcribed spacer" id="ABBRID0ENXEK" xlink:type="simple">ITS</abbrev><ext-link xmlns:xlink="http://www.w3.org/1999/xlink" ext-link-type="gen" xlink:href="PP479786" xlink:type="simple">PP479786</ext-link>, LSU <ext-link xmlns:xlink="http://www.w3.org/1999/xlink" ext-link-type="gen" xlink:href="PP479808" xlink:type="simple">PP479808</ext-link>, <abbrev xmlns:xlink="http://www.w3.org/1999/xlink" xlink:title="mitochondrial ribosomal DNA" id="ABBRID0E2XEK" xlink:type="simple">mtSSU</abbrev><ext-link xmlns:xlink="http://www.w3.org/1999/xlink" ext-link-type="gen" xlink:href="PP510201" xlink:type="simple">PP510201</ext-link>, nrSSU <ext-link xmlns:xlink="http://www.w3.org/1999/xlink" ext-link-type="gen" xlink:href="PP488293" xlink:type="simple">PP488293</ext-link>, RPB1 <ext-link xmlns:xlink="http://www.w3.org/1999/xlink" ext-link-type="gen" xlink:href="PP526263" xlink:type="simple">PP526263</ext-link>, RPB2 <ext-link xmlns:xlink="http://www.w3.org/1999/xlink" ext-link-type="gen" xlink:href="PP526272" xlink:type="simple">PP526272</ext-link>, TEF1 <ext-link xmlns:xlink="http://www.w3.org/1999/xlink" ext-link-type="gen" xlink:href="PP526277" xlink:type="simple">PP526277</ext-link>).</p></tp:treatment-sec><tp:treatment-sec sec-type="etymology" id="SECID0EYYEK"><title>Etymology.</title><p>In reference to <italic><tp:taxon-name><tp:taxon-name-part taxon-name-part-type="genus" reg="Miscanthus">Miscanthus</tp:taxon-name-part></tp:taxon-name></italic> the genus where this species was found.</p></tp:treatment-sec><tp:treatment-sec sec-type="diagnosis" id="SECID0EFZEK"><title>Diagnosis.</title><p><italic><tp:taxon-name><tp:taxon-name-part taxon-name-part-type="genus" reg="Cyanosporus">Cyanosporus</tp:taxon-name-part><tp:taxon-name-part taxon-name-part-type="species" reg="miscanthi">miscanthi</tp:taxon-name-part></tp:taxon-name></italic> is characterized by effused-reflexed to pileate tiny basidiomata, slightly concentrically zonate pileal surface, white to pale bluish gray pore surface when fresh, angular pores, 7–9 per mm, fusoid cystidioles and cylindrical to allantoid basidiospores, 4–5 × 1.5–2 µm.</p><fig id="F4" position="float" orientation="portrait"><object-id xmlns:xlink="http://www.w3.org/1999/xlink" content-type="doi" xlink:type="simple">10.3897/mycokeys.107.126139.figure4</object-id><object-id xmlns:xlink="http://www.w3.org/1999/xlink" content-type="arpha" xlink:type="simple">5C3509C7-1FBD-5DB2-8967-B44960457A97</object-id><label>Figure 4.</label><caption><p>Basidiomata of <italic><tp:taxon-name><tp:taxon-name-part taxon-name-part-type="genus" reg="Cyanosporus">Cyanosporus</tp:taxon-name-part><tp:taxon-name-part taxon-name-part-type="species" reg="miscanthi">miscanthi</tp:taxon-name-part></tp:taxon-name></italic> (Dai 26687, holotype). Scale bar: 1 cm.</p></caption><graphic xmlns:xlink="http://www.w3.org/1999/xlink" xlink:href="mycokeys-107-249-g004.jpg" position="float" orientation="portrait" xlink:type="simple" id="oo_1111313.jpg"><uri content-type="original_file" xlink:type="simple">https://binary.pensoft.net/fig/1111313</uri></graphic></fig><p><bold><italic>Basidiomata</italic></bold> annual, effused-reflexed to pileate, soft and without odor or taste when fresh, becoming fragile to soft corky upon drying, up to 1 cm long and 0.8 cm wide when resupinate; pileus semicircular, projecting up to 0.8 cm, 1.2 cm wide and 1.2 mm thick at the base. Pileal surface white, pale bluish gray to bluish green when fresh and dry, velutinate, slightly concentrically zonate when dry; margin sharp, slightly curved when dry. Hymenophore poroid, white to pale bluish gray when fresh, becoming bluish gray to ash gray when dry; sterile margin almost absent; pores angular, 7–9 per mm; dissepiments thin, entire to slightly lacerate. Context white, soft corky, up to 0.3 mm thick. Tubes concolorous with pore surface, fragile to soft corky when dry, up to 0.9 mm long. Context and tubes turn dark olive green in <abbrev xmlns:xlink="http://www.w3.org/1999/xlink" xlink:title="5% potassium hydroxide" id="ABBRID0EV1EK" xlink:type="simple">KOH</abbrev>.</p><fig id="F5" position="float" orientation="portrait"><object-id xmlns:xlink="http://www.w3.org/1999/xlink" content-type="doi" xlink:type="simple">10.3897/mycokeys.107.126139.figure5</object-id><object-id xmlns:xlink="http://www.w3.org/1999/xlink" content-type="arpha" xlink:type="simple">EFB969F2-F6B0-54B4-8539-745950053EB9</object-id><label>Figure 5.</label><caption><p><italic><tp:taxon-name><tp:taxon-name-part taxon-name-part-type="genus" reg="Cyanosporus">Cyanosporus</tp:taxon-name-part><tp:taxon-name-part taxon-name-part-type="species" reg="miscanthi">miscanthi</tp:taxon-name-part></tp:taxon-name></italic> (Dai 26687, holotype) <bold>A</bold> basidiospores <bold>B</bold> basidia and basidioles <bold>C</bold> cystidioles <bold>D</bold> hyphae from context <bold>E</bold> hyphae from trama. Scale bars: 5 μm (<bold>A</bold>); 10 μm (<bold>B−E</bold>).</p></caption><graphic xmlns:xlink="http://www.w3.org/1999/xlink" xlink:href="mycokeys-107-249-g005.jpg" position="float" orientation="portrait" xlink:type="simple" id="oo_1111314.jpg"><uri content-type="original_file" xlink:type="simple">https://binary.pensoft.net/fig/1111314</uri></graphic></fig><p><bold><italic>Hyphal system</italic></bold> monomitic; hyphae clamped, hyaline, slightly thick-walled, smooth, with a wide lumen, frequently branched, more or less flexuous, in the context loosely interwoven, 3–4.5 µm in diam in the tubes subparallel along the tubes, agglutinated, 2.5–3 µm in diam.</p><p><bold><italic>Cystidia</italic></bold> absent, but cystidioles fusoid present, thin-walled, 11–15 × 4 µm.</p><p><bold><italic>Basidia</italic></bold> clavate, 9–13 × 4–5 µm, with four sterigmata and a basal clamp connection.</p><p><bold><italic>Basidiospores</italic></bold> cylindrical to allantoid, 4–5(–5.5) × 1.5–2 µm, L = 4.2 µm, W = 1.9 µm, Q = 2.2–2.4 (n = 120/4), hyaline, thin-walled, <abbrev xmlns:xlink="http://www.w3.org/1999/xlink" xlink:title="Melzer’s reagent" id="ABBRID0E23EK" xlink:type="simple">IKI</abbrev>−, <abbrev xmlns:xlink="http://www.w3.org/1999/xlink" xlink:title="Cotton Blue" id="ABBRID0E63EK" xlink:type="simple">CB</abbrev>−.</p></tp:treatment-sec><tp:treatment-sec sec-type="Type of rot" id="SECID0ED4EK"><title>Type of rot.</title><p>Brown rot.</p></tp:treatment-sec><tp:treatment-sec sec-type="material" id="SECID0EI4EK"><title>Additional specimens examined.</title><p>China. • Xizang Autonomous Region: Nyingchi, Medog County, 24 Oct. 2023, on dead <italic><tp:taxon-name><tp:taxon-name-part taxon-name-part-type="genus" reg="Miscanthus">Miscanthus</tp:taxon-name-part></tp:taxon-name></italic>, Dai 26684 (BJFC044234, <abbrev xmlns:xlink="http://www.w3.org/1999/xlink" xlink:title="internal transcribed spacer" id="ABBRID0EV4EK" xlink:type="simple">ITS</abbrev><ext-link xmlns:xlink="http://www.w3.org/1999/xlink" ext-link-type="gen" xlink:href="PP479784" xlink:type="simple">PP479784</ext-link>, LSU <ext-link xmlns:xlink="http://www.w3.org/1999/xlink" ext-link-type="gen" xlink:href="PP479806" xlink:type="simple">PP479806</ext-link>, <abbrev xmlns:xlink="http://www.w3.org/1999/xlink" xlink:title="mitochondrial ribosomal DNA" id="ABBRID0ED5EK" xlink:type="simple">mtSSU</abbrev><ext-link xmlns:xlink="http://www.w3.org/1999/xlink" ext-link-type="gen" xlink:href="PP510199" xlink:type="simple">PP510199</ext-link>, nrSSU <ext-link xmlns:xlink="http://www.w3.org/1999/xlink" ext-link-type="gen" xlink:href="PP488291" xlink:type="simple">PP488291</ext-link>, RPB1 <ext-link xmlns:xlink="http://www.w3.org/1999/xlink" ext-link-type="gen" xlink:href="PP526261" xlink:type="simple">PP526261</ext-link>, RPB2 <ext-link xmlns:xlink="http://www.w3.org/1999/xlink" ext-link-type="gen" xlink:href="PP526270" xlink:type="simple">PP526270</ext-link>, TEF1 <ext-link xmlns:xlink="http://www.w3.org/1999/xlink" ext-link-type="gen" xlink:href="PP526276" xlink:type="simple">PP526276</ext-link>); Dai 26695 (BJFC044245, <abbrev xmlns:xlink="http://www.w3.org/1999/xlink" xlink:title="internal transcribed spacer" id="ABBRID0EA6EK" xlink:type="simple">ITS</abbrev><ext-link xmlns:xlink="http://www.w3.org/1999/xlink" ext-link-type="gen" xlink:href="PP479787" xlink:type="simple">PP479787</ext-link>, LSU <ext-link xmlns:xlink="http://www.w3.org/1999/xlink" ext-link-type="gen" xlink:href="PP479809" xlink:type="simple">PP479809</ext-link>, <abbrev xmlns:xlink="http://www.w3.org/1999/xlink" xlink:title="mitochondrial ribosomal DNA" id="ABBRID0EO6EK" xlink:type="simple">mtSSU</abbrev><ext-link xmlns:xlink="http://www.w3.org/1999/xlink" ext-link-type="gen" xlink:href="PP510202" xlink:type="simple">PP510202</ext-link>, nrSSU <ext-link xmlns:xlink="http://www.w3.org/1999/xlink" ext-link-type="gen" xlink:href="PP488294" xlink:type="simple">PP488294</ext-link>, RPB1 <ext-link xmlns:xlink="http://www.w3.org/1999/xlink" ext-link-type="gen" xlink:href="PP526264" xlink:type="simple">PP526264</ext-link>, RPB2 <ext-link xmlns:xlink="http://www.w3.org/1999/xlink" ext-link-type="gen" xlink:href="PP526273" xlink:type="simple">PP526273</ext-link>, TEF1 <ext-link xmlns:xlink="http://www.w3.org/1999/xlink" ext-link-type="gen" xlink:href="PP526278" xlink:type="simple">PP526278</ext-link>); Dai 26689 (BJFC044239, <abbrev xmlns:xlink="http://www.w3.org/1999/xlink" xlink:title="internal transcribed spacer" id="ABBRID0ELAFK" xlink:type="simple">ITS</abbrev><ext-link xmlns:xlink="http://www.w3.org/1999/xlink" ext-link-type="gen" xlink:href="PP479783" xlink:type="simple">PP479783</ext-link>, LSU <ext-link xmlns:xlink="http://www.w3.org/1999/xlink" ext-link-type="gen" xlink:href="PP479805" xlink:type="simple">PP479805</ext-link>, <abbrev xmlns:xlink="http://www.w3.org/1999/xlink" xlink:title="mitochondrial ribosomal DNA" id="ABBRID0EZAFK" xlink:type="simple">mtSSU</abbrev><ext-link xmlns:xlink="http://www.w3.org/1999/xlink" ext-link-type="gen" xlink:href="PP510198" xlink:type="simple">PP510198</ext-link>, nrSSU <ext-link xmlns:xlink="http://www.w3.org/1999/xlink" ext-link-type="gen" xlink:href="PP488290" xlink:type="simple">PP488290</ext-link>, RPB1 <ext-link xmlns:xlink="http://www.w3.org/1999/xlink" ext-link-type="gen" xlink:href="PP526260" xlink:type="simple">PP526260</ext-link>, RPB2 <ext-link xmlns:xlink="http://www.w3.org/1999/xlink" ext-link-type="gen" xlink:href="PP526269" xlink:type="simple">PP526269</ext-link>, TEF1 <ext-link xmlns:xlink="http://www.w3.org/1999/xlink" ext-link-type="gen" xlink:href="PP526275" xlink:type="simple">PP526275</ext-link>); Dai 26701 (BJFC044251, <abbrev xmlns:xlink="http://www.w3.org/1999/xlink" xlink:title="internal transcribed spacer" id="ABBRID0EWBFK" xlink:type="simple">ITS</abbrev><ext-link xmlns:xlink="http://www.w3.org/1999/xlink" ext-link-type="gen" xlink:href="PP479785" xlink:type="simple">PP479785</ext-link>, LSU <ext-link xmlns:xlink="http://www.w3.org/1999/xlink" ext-link-type="gen" xlink:href="PP479807" xlink:type="simple">PP479807</ext-link>, <abbrev xmlns:xlink="http://www.w3.org/1999/xlink" xlink:title="mitochondrial ribosomal DNA" id="ABBRID0EECFK" xlink:type="simple">mtSSU</abbrev><ext-link xmlns:xlink="http://www.w3.org/1999/xlink" ext-link-type="gen" xlink:href="PP510200" xlink:type="simple">PP510200</ext-link>, nrSSU <ext-link xmlns:xlink="http://www.w3.org/1999/xlink" ext-link-type="gen" xlink:href="PP488292" xlink:type="simple">PP488292</ext-link>, RPB1 <ext-link xmlns:xlink="http://www.w3.org/1999/xlink" ext-link-type="gen" xlink:href="PP526262" xlink:type="simple">PP526262</ext-link>, RPB2 <ext-link xmlns:xlink="http://www.w3.org/1999/xlink" ext-link-type="gen" xlink:href="PP526271" xlink:type="simple">PP526271</ext-link>).</p></tp:treatment-sec></tp:taxon-treatment>
