# Supplementary material for: ﻿Three new species of Cyanosporus (Polyporales, Basidiomycota) from China
Source: MycoKeys. 2024 Aug 9;107:249–72. doi: 10.3897/mycokeys.107.126139 (PMC11336382; doi:10.3897/mycokeys.107.126139)
Supplement: XML Treatment for Cyanosporus tabuliformis [file mycokeys.107.126139-treatment3.xml]

<!DOCTYPE tp:taxon-treatment
  PUBLIC "-//TaxonX//DTD Taxonomic Treatment Publishing DTD v0 20100105//EN" "tax-treatment-NSO.dtd">
<tp:taxon-treatment xmlns:tp="http://www.plazi.org/taxpub"><tp:treatment-meta><kwd-group><label>Taxon classification</label><kwd>
                <named-content content-type="kingdom">Fungi</named-content>
              </kwd><kwd>
                <named-content content-type="order">Polyporales</named-content>
              </kwd><kwd>
                <named-content content-type="family">Polyporaceae</named-content>
              </kwd></kwd-group><mixed-citation publication-type="journal"><person-group><name><surname>Wang</surname><given-names>Chao-Ge</given-names></name><name><surname>Liu</surname><given-names>Shun</given-names></name><name><surname>Ghobad-Nejhad</surname><given-names>Masoomeh</given-names></name><name><surname>Liu</surname><given-names>Hong-Gao</given-names></name><name><surname>Dai</surname><given-names>Yu-Cheng</given-names></name><name><surname>Yuan</surname><given-names>Yuan</given-names></name></person-group><article-title>﻿Three new species of <italic><tp:taxon-name><tp:taxon-name-part taxon-name-part-type="genus" reg="Cyanosporus">Cyanosporus</tp:taxon-name-part></tp:taxon-name></italic> (<tp:taxon-name><tp:taxon-name-part taxon-name-part-type="order">Polyporales</tp:taxon-name-part></tp:taxon-name>, <tp:taxon-name><tp:taxon-name-part taxon-name-part-type="phylum">Basidiomycota</tp:taxon-name-part></tp:taxon-name>) from China</article-title><source>MycoKeys</source><day>09</day><month>08</month><year>2024</year><volume>107</volume><fpage>249</fpage><lpage>272</lpage><pub-id pub-id-type="doi">10.3897/mycokeys.107.126139</pub-id></mixed-citation></tp:treatment-meta><tp:nomenclature><label>﻿</label><tp:taxon-name>
              <object-id xmlns:xlink="http://www.w3.org/1999/xlink" content-type="arpha" xlink:type="simple">8022981E-7536-5C66-A1D6-85E1C7E5E358</object-id>
              <tp:taxon-name-part taxon-name-part-type="genus" reg="Cyanosporus">Cyanosporus</tp:taxon-name-part>
              <tp:taxon-name-part taxon-name-part-type="species" reg="tabuliformis">tabuliformis</tp:taxon-name-part>
              <object-id xmlns:xlink="http://www.w3.org/1999/xlink" content-type="mycobank" xlink:type="simple">853176</object-id>
            </tp:taxon-name><tp:taxon-authority>Y.C. Dai, Chao G. Wang, Yuan Yuan &amp; Ghobad-Nejhad</tp:taxon-authority><tp:taxon-status xmlns:xlink="http://www.w3.org/1999/xlink" xlink:type="simple">sp. nov.</tp:taxon-status><xref ref-type="fig" rid="F6">Figs 6</xref><xref ref-type="fig" rid="F7">, 7</xref></tp:nomenclature><tp:treatment-sec sec-type="Holotype" id="SECID0EOEFK"><title>Holotype.</title><p>China. • Shanxi Province: Changzhi, Qinyuan County, Taiyueshan Forest Park, 31 Aug. 2023, on fallen branch of <italic><tp:taxon-name><tp:taxon-name-part taxon-name-part-type="genus" reg="Pinus">Pinus</tp:taxon-name-part><tp:taxon-name-part taxon-name-part-type="species" reg="tabuliformis">tabuliformis</tp:taxon-name-part></tp:taxon-name></italic>, Dai 26063 (<named-content xmlns:xlink="http://www.w3.org/1999/xlink" content-type="dwc:institutional_code" xlink:title="Institute of Microbiology, Beijing Forestry University" xlink:href="http://grbio.org/institution/beijing-forestry-university" xlink:type="simple">BJFC</named-content> 043612, Genbank: <abbrev xmlns:xlink="http://www.w3.org/1999/xlink" xlink:title="internal transcribed spacer" id="ABBRID0EDFFK" xlink:type="simple">ITS</abbrev><ext-link xmlns:xlink="http://www.w3.org/1999/xlink" ext-link-type="gen" xlink:href="PP479788" xlink:type="simple">PP479788</ext-link>, LSU <ext-link xmlns:xlink="http://www.w3.org/1999/xlink" ext-link-type="gen" xlink:href="PP479810" xlink:type="simple">PP479810</ext-link>, <abbrev xmlns:xlink="http://www.w3.org/1999/xlink" xlink:title="mitochondrial ribosomal DNA" id="ABBRID0ERFFK" xlink:type="simple">mtSSU</abbrev><ext-link xmlns:xlink="http://www.w3.org/1999/xlink" ext-link-type="gen" xlink:href="PP510203" xlink:type="simple">PP510203</ext-link>, nrSSU <ext-link xmlns:xlink="http://www.w3.org/1999/xlink" ext-link-type="gen" xlink:href="PP488295" xlink:type="simple">PP488295</ext-link>, RPB1 <ext-link xmlns:xlink="http://www.w3.org/1999/xlink" ext-link-type="gen" xlink:href="PP526265" xlink:type="simple">PP526265</ext-link>, RPB2 <ext-link xmlns:xlink="http://www.w3.org/1999/xlink" ext-link-type="gen" xlink:href="PP526274" xlink:type="simple">PP526274</ext-link>, TEF1 <ext-link xmlns:xlink="http://www.w3.org/1999/xlink" ext-link-type="gen" xlink:href="PP526279" xlink:type="simple">PP526279</ext-link>).</p></tp:treatment-sec><tp:treatment-sec sec-type="etymology" id="SECID0EOGFK"><title>Etymology.</title><p>In reference to the specific epithet of the substrate, <italic><tp:taxon-name><tp:taxon-name-part taxon-name-part-type="genus" reg="Pinus">Pinus</tp:taxon-name-part><tp:taxon-name-part taxon-name-part-type="species" reg="tabuliformis">tabuliformis</tp:taxon-name-part></tp:taxon-name></italic> in which this species was found.</p></tp:treatment-sec><tp:treatment-sec sec-type="diagnosis" id="SECID0E6GFK"><title>Diagnosis.</title><p><italic><tp:taxon-name><tp:taxon-name-part taxon-name-part-type="genus" reg="Cyanosporus">Cyanosporus</tp:taxon-name-part><tp:taxon-name-part taxon-name-part-type="species" reg="tabuliformis">tabuliformis</tp:taxon-name-part></tp:taxon-name></italic> is characterized by a pileate basidiomata with cream, buff to grayish blue and hirsute azonate pileal surface when fresh, angular pores, 4–5 per mm, fusoid cystidioles, and cylindrical to allantoid basidiospores, 4.3–5.5 × 1. 5–2 μm.</p><fig id="F6" position="float" orientation="portrait"><object-id xmlns:xlink="http://www.w3.org/1999/xlink" content-type="doi" xlink:type="simple">10.3897/mycokeys.107.126139.figure6</object-id><object-id xmlns:xlink="http://www.w3.org/1999/xlink" content-type="arpha" xlink:type="simple">1B361766-DCA3-554C-B247-03D7DD89B739</object-id><label>Figure 6.</label><caption><p>Basidiomata of <italic><tp:taxon-name><tp:taxon-name-part taxon-name-part-type="genus" reg="Cyanosporus">Cyanosporus</tp:taxon-name-part><tp:taxon-name-part taxon-name-part-type="species" reg="tabuliformis">tabuliformis</tp:taxon-name-part></tp:taxon-name></italic> (Dai 26063, holotype). Scale bar: 1 cm.</p></caption><graphic xmlns:xlink="http://www.w3.org/1999/xlink" xlink:href="mycokeys-107-249-g006.jpg" position="float" orientation="portrait" xlink:type="simple" id="oo_1111315.jpg"><uri content-type="original_file" xlink:type="simple">https://binary.pensoft.net/fig/1111315</uri></graphic></fig><p><bold><italic>Basidiomata</italic></bold> annual, pileate, soft and without odor or taste when fresh, becoming more or less fragile to corky upon drying. Pileus flabelliform, projecting up to 1.5 cm, 3.5 cm wide and 5 mm thick at the base. Pileal surface cream to buff at the base, grayish blue at the margin when fresh, becoming olivaceous buff to ash gray upon drying, hirsute, azonate when dry; margin blunt. Hymenophore poroid, white to sulphur yellow when fresh, unchanged when bruised, becoming cream, pale cinnamon buff to pale mouse gray upon drying; sterile margin white when fresh, cream to buff when dry, up to 0.2 mm wide; pores angular to irregular, 4–5 per mm, with thin dissepiments, becoming lacerate. Context white, soft corky, up to 2 mm thick. Tubes concolorous with pore surface, fragile to soft corky when dry, up to 3 mm long.</p><fig id="F7" position="float" orientation="portrait"><object-id xmlns:xlink="http://www.w3.org/1999/xlink" content-type="doi" xlink:type="simple">10.3897/mycokeys.107.126139.figure7</object-id><object-id xmlns:xlink="http://www.w3.org/1999/xlink" content-type="arpha" xlink:type="simple">7D362298-0DE6-5570-A2E5-EBC99B584082</object-id><label>Figure 7.</label><caption><p><italic><tp:taxon-name><tp:taxon-name-part taxon-name-part-type="genus" reg="Cyanosporus">Cyanosporus</tp:taxon-name-part><tp:taxon-name-part taxon-name-part-type="species" reg="tabuliformis">tabuliformis</tp:taxon-name-part></tp:taxon-name></italic> (Dai 26063, holotype) <bold>A</bold> basidiospores <bold>B</bold> basidia and basidioles <bold>C</bold> cystidioles <bold>D</bold> hyphae from context <bold>E</bold> hyphae from trama. Scale bars: 5 µm (<bold>A</bold>); 10 µm (<bold>B−E</bold>).</p></caption><graphic xmlns:xlink="http://www.w3.org/1999/xlink" xlink:href="mycokeys-107-249-g007.jpg" position="float" orientation="portrait" xlink:type="simple" id="oo_1111316.jpg"><uri content-type="original_file" xlink:type="simple">https://binary.pensoft.net/fig/1111316</uri></graphic></fig><p><bold><italic>Hyphal system</italic></bold> monomitic, hyphae clamped, hyaline, slightly thick-walled with a wide lumen, in the context frequently branched, straight, distinctly interwoven, 3–4 µm in diam; in the tubes rarely branched, more or less flexuous, subparallel along the tubes, agglutinated, 2.8–3.5 µm in diam.</p><p><bold><italic>Cystidia</italic></bold> absent, but cystidioles fusoid present, 10–12 × 4 µm.</p><p><bold><italic>Basidia</italic></bold> clavate, 13–16 × 4.5–5 µm, with basal clamp and four sterigmata.</p><p><bold><italic>Basidiospores</italic></bold> cylindrical to allantoid, 4.3–5.5 × 1. 5–2 μm, L = 4.8 µm, W = 1.9 µm, Q = 2.6 (n = 60/2), hyaline, thin-walled, sometimes with one or two small guttules, <abbrev xmlns:xlink="http://www.w3.org/1999/xlink" xlink:title="Melzer’s reagent" id="ABBRID0ERKFK" xlink:type="simple">IKI</abbrev>−, <abbrev xmlns:xlink="http://www.w3.org/1999/xlink" xlink:title="Cotton Blue" id="ABBRID0EVKFK" xlink:type="simple">CB</abbrev>−.</p></tp:treatment-sec><tp:treatment-sec sec-type="Type of rot" id="SECID0EZKFK"><title>Type of rot.</title><p>Brown rot.</p></tp:treatment-sec><tp:treatment-sec sec-type="Additional specimen examined" id="SECID0E5KFK"><title>Additional specimen examined.</title><p>China. • Shanxi: Changzhi, Qinyuan County, Taiyueshan Forest Park, 31 Aug. 2023, on fallen branch of <italic><tp:taxon-name><tp:taxon-name-part taxon-name-part-type="genus" reg="Pinus">Pinus</tp:taxon-name-part><tp:taxon-name-part taxon-name-part-type="species" reg="tabuliformis">tabuliformis</tp:taxon-name-part></tp:taxon-name></italic>, Dai 26066 (<named-content xmlns:xlink="http://www.w3.org/1999/xlink" content-type="dwc:institutional_code" xlink:title="Institute of Microbiology, Beijing Forestry University" xlink:href="http://grbio.org/institution/beijing-forestry-university" xlink:type="simple">BJFC</named-content> 043615, Genbank: <abbrev xmlns:xlink="http://www.w3.org/1999/xlink" xlink:title="internal transcribed spacer" id="ABBRID0ETLFK" xlink:type="simple">ITS</abbrev><ext-link xmlns:xlink="http://www.w3.org/1999/xlink" ext-link-type="gen" xlink:href="PP479789" xlink:type="simple">PP479789</ext-link>, LSU <ext-link xmlns:xlink="http://www.w3.org/1999/xlink" ext-link-type="gen" xlink:href="PP479811" xlink:type="simple">PP479811</ext-link>, <abbrev xmlns:xlink="http://www.w3.org/1999/xlink" xlink:title="mitochondrial ribosomal DNA" id="ABBRID0EBMFK" xlink:type="simple">mtSSU</abbrev><ext-link xmlns:xlink="http://www.w3.org/1999/xlink" ext-link-type="gen" xlink:href="PP510204" xlink:type="simple">PP510204</ext-link>, nrSSU <ext-link xmlns:xlink="http://www.w3.org/1999/xlink" ext-link-type="gen" xlink:href="PP488296" xlink:type="simple">PP488296</ext-link>, RPB1 <ext-link xmlns:xlink="http://www.w3.org/1999/xlink" ext-link-type="gen" xlink:href="PP526266" xlink:type="simple">PP526266</ext-link>, TEF1 <ext-link xmlns:xlink="http://www.w3.org/1999/xlink" ext-link-type="gen" xlink:href="PP526280" xlink:type="simple">PP526280</ext-link>).</p></tp:treatment-sec></tp:taxon-treatment>
